# Supplementary material for: The impacts of hypertonic conditions on Drosophila larval cool cells
Source: Front Cell Neurosci. 2024 Sep 23;18:1347460. doi: 10.3389/fncel.2024.1347460 (PMC11459462; doi:10.3389/fncel.2024.1347460)
Supplement: Supplementary Table 1 — Microscope settings and raw intensity readings for immunostaining of the indicated genotypes, antibodies, cell types, and incubation times in 20% sucrose solutions. [file Table_1.xlsx]

## Sheet: ir21a&Ir93a
genotypes	filename	pinhole	Ir21a (gp)			Ir93a (rabbit)			B				A1				A2
			HV	offset	561	HV	offset	647	IR21a	background	IR93a	background	IR21a	background	IR93a	background	IR21a	background	IR93a	background
Ir68>GFP	68aGFP (up)	25.54	26	0	1	66	0	10	2470.78	72.218	684.522	172.971	1869.3	215.371	744.957	114.395	1337.75	72.218	742.707	172.971
	68aGFP (down)								1628.8	119.194	785.18	71.503	1148.39	146.92	705.679	81.991	1372.41	187.802	996.771	117.811
	68aGFP001(up)	25.54	26	0	1	66	0	10	875.246	121.844	746.27	88.241	1033.54	129.419	998.985	66.489	690.674	111.746	788.181	66.18
	68aGFP001(down)								1145.55	151.578	726.035	88.856	1284.87	140.746	1050.13	75.035	1048.94	148.537	1172.71	81.254
	68aGFP002(up)	25.54	26	0	1	66	0	10	1766.04	115.394	1329.2	76.154	1765.39	195.785	1755.96	132.189	1284.47	195.785	1251.51	132.189
	68aGFP002(down)								1680.83	143.204	1322.53	64.972	1623.34	132.7	1212.9	73.296	1165.52	132.137	1245.19	78.856
	68aGFP003(up)	25.54	26	0	1	66	0	10	785.422	135.943	613.263	72.68	696.172	115.624	820.307	65.219	788.476	120.348	978.607	98.961
	68aGFP003(down)								315.765	105.496	436.737	47.65	360.893	85.261	499.759	48.074	423.254	85.387	750.652	59.411
	68aGFP004(up)	25.54	26	0	1	66	0	10	817.37	91.487	553.926	48.057	880.009	91.487	837.698	48.057	879.031	110.233	909.467	67.391
	68aGFP004(down)								1510.57	100.437	607.335	52.922	942.283	127.593	777.428	70.8	1202.27	160.459	828.431	89.919
Ir68a>GFP	68aGFP4h (up)	20.43	26	0	1	66	0	10	670.217	119.694	720.143	87.833	683.869	119.694	697.439	87.833	628.67	87.061	1018.76	57.322
4h incubation in 20% sucrose	68aGFP4h001 (left)	20.43	26	0	1	66	0	10	1565.57	108.82	889.18	54.359	1113.41	108.82	884.217	54.359	1545.19	149.557	1300.43	77.483
	68aGFP4h001(right)								1588.07	94.135	984.894	53.015	2380.93	112.085	1930.48	61.685	1696.84	112.085	1475.31	61.685
	68aGFP4h002 (up)	25.54	26	0	1	66	0	10	1950.64	113.098	1590.19	59.161	1962.88	113.098	2121.63	59.161	1752.84	179.88	2008.54	129.094
	68aGFP4h002 (down)								1454.14	152.372	1560.07	81.75	1457.73	159.03	1193.9	127.083	2022.88	159.03	1748.98	127.083
	68aGFP4h003 (up)	25.54	26	0	1	66	0	10	2730.8	195.18	1489.37	132.493	1860.87	195.18	1528.16	132.493	2756.14	115.637	1617.16	62.572
	68aGFP4h003 (down)								1511.58	297.317	988.172	168.709	1832.43	199.643	1682.01	160.476	1583.25	297.317	1123.98	168.709
	68aGFP4h004 (up)	25.54	26	0	1	66	0	10	1251.27	137.889	871.485	70.65	1210.22	123.637	1265.72	58.463	864.398	123.637	865.026	58.463
	68aGFP4h004 (down)								811.339	160.293	604.769	79.813	1068.7	147.876	1370.7	78.17	1151.9	123.45	1190.72	63.567
Ir21a>Ir21a	21a21a001 (up)	25.54	26	0	0.4	66	0	10	1579.49	148.115	740.146	101.75	1871.2	339.502	1438.71	251.807	1995.51	184.28	1539.55	107.431
	21a21a001 (down)								2320.53	173.291	1684	130.572	2241.94	220.867	2028.04	208.43	2370.68	179.654	2083.61	159.454
	21a21a003 (up)	25.54	26	0	0.4	66	0	10	1382.88	89.354	1272.19	59.4	1163.96	89.354	1445.26	59.4	1260.5	85.531	2083.78	56.2
	21a21a003 (down)								1012.39	109.333	896.698	65.165	947.002	109.333	807.711	65.165	938.967	134.048	1030.98	66.065
	21a21a005 (up)	25.54	26	0	0.4	66	0	10	2261.52	150.135	1740.57	117.878	1732.12	126.78	1763.84	93.246	2038.74	150.135	1875.02	117.878
	21a21a005 (down)								2427.6	131.783	1597.65	109.181	2008.18	131.783	2342.65	109.181	2351.82	162.02	2577.81	110.339
	21a21a006 (up)	25.54	26	0	1	66	0	10	916.856	144.526	665.139	119.789	901.113	99.539	1103.34	66.074	596.13	99.539	747.23	66.074
	21a21a006 (down)								1308.09	173.233	918.311	119.198	1064.6	188.961	1039.34	97.519	911.4	147.002	1082.79	83.774
	21a21a007 (up)	25.54	26	0	1	66	0	10	1809.52	154.013	1522.91	97.428	1700.62	141.12	1507.44	66.633	1287.29	141.12	1363.64	66.633
	21a21a007 (down)								1976.82	160.687	1499.54	70.485	1870.65	154.267	1508.18	64.47	1708.82	138.95	1755.48	60.324
	21a21a009 (up)	25.54	26	0	0.4	66	0	10	1243.82	107.111	1276.09	62.176	1786.32	107.111	1978.25	62.176	1534.69	133.276	1682.27	84.611
	21a21a009 (down)								1080.78	112.815	1080.78	66.907	1043.59	133.157	908.285	69.643	1226.02	133.157	1151	69.643
Ir21a>Ir21a	21a21a4h (up)	25.54	26	0	1	66	0	10	2149.32	176.7	1530.52	217.541	1409.26	215.054	1186.05	151.443	1215.47	102.215	1733.23	62.376
4h incubation in 20% sucrose	21a21a4h (down)								1865.53	161.706	1301.26	92.489	2016.54	190.172	1777.13	118.231	1843.4	194.076	2047.46	118.474
	21a21a4h002 (up)	25.54	26	0	0.4	66	0	10	1802.51	105.391	1055.79	125.043	1500.61	70.256	1658.13	61.356	1195.21	117.956	1455.78	78.093
	21a21a4h002 (down)								1445.37	99.741	992.733	73.883	1407.26	122.194	1369.03	78.522	1064.85	97.622	1380.89	81.25
	21a21a4h003 (left)	25.54	26	0	1	66	0	10	1972.88	154.219	1384.27	99.361	1682.11	124.92	1759.84	84.891	2014.14	145.456	1871.76	92.306
	21a21a4h003 (right)								1382.72	141.807	1143.1	97.411	1551.66	164.504	1221.54	97.141	949.517	191.441	1040.43	131.309
	21a21a4h004	25.54	26	0	1	66	0	10	1371.77	141.85	846.687	71.311	1094.1	141.85	1240.38	71.311	868.309	108.339	993.843	60.117
	21a21a4h005 (up)	25.54							2552.26	152.689	1127.2	86.296	2498.84	152.689	2284.13	86.296	2730.82	169.6	2830.01	112.537
	21a21a4h005 (down)		26	0	1	66	0	10	2183.55	208.757	1301.59	92.883	1729.88	181.619	1746.15	129.131	1220.84	242.593	1156.75	99.641
Ir21a>Ir25a	21a25a (up)	25.54	26	0	1	66	0	10	1027.87	109.972	1571.39	61.817	835.331	101.026	2032.81	78.724	993.026	99.785	2569.55	58.074
	21a25a (down)								913.461	83.163	1639.37	51.922	1018.58	139.187	2334.08	64.219	1211.31	124.498	2406.75	76.765
	21a25a002 (left)	25.54	26	0	1	66	0	5	1200.74	151.37	1064.14	49.261	1214.2	151.37	1712.7	49.261	1090.78	102.569	1180.96	40.43
	21a25a002 (right)								1429.54	105.409	1065.69	38.298	1036	130.306	1351.77	43.574	1180.82	111.159	1757.69	44
	21a25a005 (left)	25.54	26	0	1	66	0	2	2116.71	279.311	1003.14	54.261	2009.54	222.909	1034.81	51.093	2101.72	222.909	1321.45	51.093
	21a25a005 (right)								2513.22	146.524	665.585	37.443	3306.38	186.394	1291.19	42.241	2140.14	214.446	802.652	48.443
	21a25a006 (up)	25.54	26	0	1	66	0	10	1612.6	147.343	1720.79	109.085	1572.61	165.069	2334.5	85.176	1978.3	209.267	2586.64	207.396
	21a25a006 (down)								1047.08	166	1415.76	83.998	821.996	113.956	1376.61	69.567	739.667	113.956	1474.53	69.567
	21a25a008 (left)	25.54	26	0	1	66	0	5	2202.63	275.946	966.18	73.409	1394.88	228.606	1598.43	70.772	2777.92	240.594	2191.07	66.741
	21a25a008 (right)								2244.36	277.037	2057.91	80.239	2700.21	199.278	2415.98	142.111	1969.32	199.278	2392.59	142.111
	21a25a009 (left)	25.54	26	0	1	66	0	10	484.737	114.12	1146.26	49.874	896.087	129.076	2207.5	53.194	744.6	117.241	2334.23	54.543
	21a25a009 (right)								437.85	125.624	1397.91	64.7	400.819	95.022	1787.18	48.802	481.583	115.448	1929.92	54.696
Ir21a>Ir25a	21a25a4h (up)	25.54	26	0	1	66	0	10	1294.56	101.193	1786.67	63.346	1128.54	172.202	2654.83	64.417	1160.92	172.202	2297.2	64.417
4h incubation in 20% sucrose	21a25a4h (down)								1199.71	101.502	1691.13	48.191	1371.52	115.713	2297.79	56.904	1191.27	141.878	2383.74	82.206
	21a25a4h004 (left)	25.54	26	0	1	66	0	5	807.191	130.396	1230.82	48.915	829.726	130.396	1603.16	48.915	1068.8	120.669	1904.56	55.481
	21a25a4h004 (right)								726.865	143.735	694.217	45.243	795.424	127.535	1251.91	46.744	643.037	158.893	1221.49	50.546
	21a25a4h005 (left)	25.54	26	0	1	66	0	10	2062.44	180.059	1446.97	89.239	1654.69	200.95	2483.32	81.831	1579.48	320.23	1369.74	93.228
	21a25a4h005 (right)								1192.22	115.341	1117.62	107.73	1391.4	173.761	2423.05	81.015	1282.62	170.135	1643.42	78.661
	21a25a4h006 (left)	25.54	26	0	1	66	0	10	1767.53	232.135	1721.13	120.378	1714.12	272.719	3057.9	142.541	1947.94	178.05	3135.41	120.033
	21a25a4h006 (right)								1778.45	167.981	2354.19	106.083	970.069	137.856	1874.43	86.281	1078.27	169.733	2483.66	125.457
Ir21a>Ir93a	21a93a001 (up)	17.88	26	0	0.5	66	0	10	1801.86	133.648	1177.07	103.8	1451.78	163.398	1023.26	88.991	1803.31	169.383	1209.32	92.569
	21a93a001 (down)								1693.79	131.306	1491.29	66.657	1829.87	174.08	1161.8	98.989	1465.62	174.08	1045.75	98.989
	21a93a002 (up)	17.88	26	0	1	66	0	10	434.263	107.631	1366.26	43.759	470.23	92.595	1569.35	46.626	397.062	94.481	1276.68	49.315
	21a93a002 (down)								475.144	111.971	1022.59	124.331	470.673	107.732	1605.61	51.123	468.677	90.621	1177.56	48.537
	21a93a003 (up)	17.88	26	0	1	66	0	10	1133.93	120.556	2074.16	63.987	632.435	105.607	737.37	61.965	779.489	94.987	1047.09	46.628
	21a93a003 (down)								1104.59	109.126	1891.23	52.217	1158.96	113.391	1710.05	71.054	999.754	121.422	1509.68	94.843
	21a93a004 (up)	17.88	26	0	1	66	0	10	2283.48	242.009	1013.83	90.263	2583.4	146.691	991.637	75.869	1816.94	141.441	1250.76	68.107
	21a93a004 (down)								2027.62	153.426	918.848	78.267	1711.26	180.031	1166.91	81.522	2004.78	172.883	1023.52	97.05
	21a93a005 (up)	17.88	26	0	1	66	0	10	1607.55	169.598	1533.04	84.065	1848.17	169.598	1280.01	84.065	1814.98	154.163	1311.29	79.385
	21a93a005 (down)								1618.7	181.626	1570.56	84.019	2068.95	181.626	1545.52	84.019	1875.82	181.626	1958.06	84.019
	21a93a006	25.54	26	0	1	66	0	10	1310.97	312.902	3286.43	113.367	1432.72	242.415	2712.27	94.987	1480.28	249.267	1308.73	140.459
Ir21a>Ir93a	21a93a4h	25.54	26	0	1	66	0	10	905.963	111.317	509.539	70.124	750.187	76.824	783.73	52.761	556.215	76.824	754.781	52.761
4h incubation in 20% sucrose	21a93a4h001 (left)	25.54	26	0	1	66	0	10	518.689	71.281	2057.51	38.487	379.281	71.281	1339.07	38.487	464.178	104.67	1468.4	54.507
	21a93a4h001 (right)								438.367	71.281	1727.45	38.487	358.881	104.67	1072.08	54.507	505.628	113.074	1279.8	53.043
	21a93a4h002 (left)	25.54	26	0	1	66	0	10	580.048	85.217	768.519	49.317	719.656	112.159	2499.44	70.315	714.104	75.231	1279.34	45.552
	21a93a4h002 (right)								658.55	81.272	1356.14	46.431	493.831	101.746	1451.93	55.791	466.846	89.613	1339.21	50.848
	21a93a4h004 (up)	25.54	26	0	0.4	66	0	10	1828.86	224.072	1648.63	257.507	2289.21	217.93	2192.89	218.907	2352.83	193.976	2011.04	220.793
	21a93a4h004 (down)								1140.72	106.82	812.844	101.806	902.783	109.726	971.394	122.044	1005.88	170.759	1156.94	199.248
	21a93a4h005 (left)	25.54	26	0	1	66	0	10	826.798	105.937	1653.75	85.748	591.619	76.213	1271.07	45.293	823.528	96.639	2301.72	62.991
	21a93a4h005 (right)								468.239	99.019	1293.84	93.333	570.107	99.019	1980.01	93.333	598.826	119.798	1305.48	71.685
	21a93a4h006 (left)	25.54	26	0	1	66	0	10	1035.2	122.911	1911.16	97.152	1693.06	122.911	2139.14	72.68	1355.57	122.911	1846.35	72.68
	21a93a4h006 (right)								1284.72	146.793	2534.97	109.609	1040.89	122.911	2359.44	72.68	1044.6	148.902	2082.91	100.333
	21a93a4h007 (up)	25.54	26	0	1	66	0	10	858.82	103.067	2619.95	62.259	648.583	97.107	2225.35	51.359	570.783	97.107	1997.41	51.359
	21a93a4h007 (down)								632.326	85.752	1495.12	46.365	644.73	109.167	2194.24	71.563	613.748	93.559	2451.76	56.137
	21a93a4h008 (left)	25.54	26	0	1	66	0	10	788.572	111.252	1575.63	77.637	610.724	110.948	1804.91	69.743	806.767	121.954	2055.53	77.831
	21a93a4h008 (right)								369.781	78.489	1014.62	53.407	587.256	78.489	1414.36	53.407	539.276	78.489	1151.63	53.407
Genotype
Ir68a>GFP: Ir68a-Gal4/UAS-GFP
Ir21a>Ir21a: Ir21a-Gal4;UAS-Ir21a
Ir21a>Ir25a: Ir21a-Gal4;UAS-Ir25a
Ir21a>Ir93a: Ir21a-Gal4;UAS-Ir93a

## Sheet: ir25a&Ir93a
genotypes	filename	pinhole	Ir25a (gp)			Ir93a (rabbit)			B				A1				A2
			HV	offset	561	HV	offset	647	IR25a	background	IR93a	background	IR25a	background	IR93a	background	IR25a	background	IR93a	background
Ir68>GFP	68aGFP005 (up)	25.54	26	-10	0.2	66	-10	5	1001.33	141.367	874.652	232.556	747.706	69.076	1092.56	273.585	1035.58	69.076	1435.35	273.585
	68aGFP003 (down)	25.54	26	-10	1	66	-10	10	3448.18	235.461	1986.21	33.243	2772.06	918.269	2074	730.354	2932.66	678.25	1911.06	524.537
	68aGFP002 (left)	25.54	26	-10	0.5	66	-10	5	3136	352.044	1425.98	171.404	2848.95	738.946	1973.56	519.563	3123.12	427.261	1880.64	332.181
	68aGFP002 (right)								2501.03	742.085	1440.9	611.002	2355.07	789.363	1170.57	630.52	2102.68	789.363	1242.68	630.52
	68aGFP006 (up)	25.54	26	-10	1	66	-10	10	1891.68	122.835	717.085	48.009	2668.92	358.346	1257.41	416.072	2493.35	180.133	1095.22	187.889
	68aGFP006 (down)								2715.39	93.169	913.511	144.304	1205.82	93.169	691.85	144.304	1488.04	45.196	861.152	143.806
	68aGFP008 (left)	25.54	26	-10	0.2	66	-10	10	976.228	3.12	948.083	109.113	1896.22	32.794	2001.67	115.543	1814.62	77.246	1745.48	124.931
	68aGFP008 (right)								1529.04	1.409	1054.05	101.722	1608.47	4.776	1542.82	46.872	2259.2	4.448	2094.84	125.063
	68aGFP009 (left)	25.54	26	-10	1	66	-10	10	3456.46	786.472	1189.42	473.133	2855.72	443.502	1444.11	396.978	3600.57	407.106	1750.71	317.128
	68aGFP009 (right)								3667	1305.13	1895.61	848.909	3773.92	760.406	2609.84	624.365	3306.97	1205.11	2135.49	833.669
Ir68a>GFP	68aGFP4h001 (up)	25.54	26	-10	0.5	66	-10	10	2244.08	15.361	945.391	5.793	1915.51	87.094	1315.25	97.42	1693.66	72.554	1246.8	118.652
4h incubation in 20% sucrose	68aGFP4h001 (down)								1432.4	54.104	553.185	28.613	1956.52	54.104	1032.61	28.613	1630.45	46.378	1009.79	101.707
	68aGFP4h002 (up)	25.54	26	-10	1	66	-10	10	3582.61	116.769	1665.43	91.694	2935.3	231.42	1779.5	147.778	3727.15	42.544	2296.34	81.998
	68aGFP4h002 (down)								2282.87	43.344	802.835	53.4	2845.65	194.752	1293.93	213.441	1835.71	194.752	1036.13	213.441
	68aGFP4h004 (up)	25.54	26	-10	0.4	66	-10	10	2369.52	0.319	1506.43	7.902	1782.94	0.319	1958.64	7.902	1322.07	42.567	1414.33	156.191
	68aGFP4h004 (down)								1623.29	21.424	1179.92	50.735	944.437	38.778	1244.68	130.48	906.644	0.12	951.33	15.165
	68aGFP4h006 (left)	25.54	26	-10	0.4	66	-10	10	2589.63	62.041	975.872	65.485	2166.08	127.191	1414.54	59.089	2261.38	7.254	1377.1	28.143
	68aGFP4h006 (right)								1154.04	7.041	726.476	43.724	836.476	10.276	802.556	35.667	1150.25	2.769	1209.25	53.674
	68aGFP4h008 (up)	25.54	26	-10	0.5	66	-10	10	2567.1	196.435	1558.59	246.906	2294.64	391.272	1221.79	295.93	1756.14	64.733	1118.7	38.954
	68aGFP4h008 (down)								555.08	0.137	445.713	0.493	1823.01	182.891	1130.73	214.841	1353.21	18.211	993.509	30.8
Ir21a>Ir21a	21a21a002 (up)	25.54	26	-10	0.25	66	-10	5	2978.68	24.839	765.643	16.28	1950.27	62.733	981.019	30.419	2481.5	203.972	1395.69	246.715
	21a21a002 (down)								2160.55	1.383	749.687	4.113	1696.51	14.504	1135.48	64.48	1631.2	14.504	1055.49	64.48
	21a21a004 (up)	25.54	26	-10	0.25	66	-10	10	1172.38	25.898	1255.91	423.713	834.098	50.994	1505.88	487.137	860.891	10.576	1363.12	277.157
	21a21a004 (down)								2617.58	71.994	1854.58	329.957	1889.6	71.994	2102.85	329.957	1691.69	45.231	2357.52	323.47
	21a21a006 (up)	25.54	26	-10	0.25	66	-10	10	1062.07	0.154	659.281	0.004	1334.3	39.506	910.972	157.698	1363.24	26.859	992.243	157.57
	21a21a006 (down)								1142.98	74.556	927.637	125.346	1189.89	211.169	854.452	246.272	704.656	138.319	914.724	337.789
	21a21a007 (up)	25.54	26	-10	0.5	66	-10	10	3465.64	172.97	1330.8	241.581	3553.09	519.746	1625.08	372.396	2818.82	5.776	1528.13	34.809
	21a21a007 (down)								3046.79	411.213	1234.9	488.441	2750.15	267.8	1355.19	474.35	2269.37	355.128	1277.04	446.3
	21a21a008 (up)	25.54	26	-10	0.5	66	-10	10	2520.26	183.733	937.874	137.691	2189.61	183.733	1198.59	137.691	2201.23	183.733	1177.98	137.691
	21a21a008 (down)								2255.22	32.822	837.256	18.635	1755.16	121.48	1024.2	119.02	1367.93	0.231	888.1	0.924
Ir21a>Ir21a	21a21a4h (left)	17.88	26	-10	0.5	66	-10	10	1159.51	0.02	862.5	0	1229.85	0.117	940.989	0	2010.39	2.167	831.274	0.465
4h incubation in 20% sucrose	21a21a4h (right)								2381.23	0.963	1143.23	0.194	2057.13	86.93	1488.52	121.624	2891.22	77.343	1392.29	123.181
	21a21a4h001 (up)	17.88	26	-10	0.5	66	-10	10	1740.75	7.311	565.831	6.819	1042.56	60.676	818.124	88.289	1375.76	13.467	897.467	12.894
	21a21a4h001 (down)								1569.46	25.393	479.146	0.298	1357.23	24.244	901.285	20.55	1338.02	41.811	809.987	5.935
	21a21a4h003 (left)	25.54	26	-10	0.25	66	-10	10	1191.63	7.367	813.457	88.63	1083.79	2.015	1563.78	44.841	1052.79	2.015	1455.21	44.841
	21a21a4h003 (right)								1978.89	39.22	1203.91	144.157	1523.96	6.072	1697.35	210.131	1394	2.03	1686.79	134.624
	21a21a4h004	25.54	26	-10	0.5	66	-10	10	1901.71	1.913	877.941	30.38	3168.11	51.987	1907.88	71.619	3241.56	109.465	1904.61	129.111
	21a21a4h005	25.54	26	-10	0.5	66	-10	10	2878.31	10.256	1369.53	22.728	1877.98	26.843	1172.4	25.87	2503.53	26.843	2143.52	25.87
	21a21a4h007	25.54	26	-10	0.25	66	-10	7.5	1495.85	0.028	1661.4	94.291	1193.36	0.028	2334.11	94.291	1391.24	1.006	2418.64	232.03
Ir21a>Ir25a	21a25a001	25.54	26	-10	0.25	66	-10	10	975.428	0.004	800.472	4.041	605.657	0.583	907.272	14.004	1004.5	0	1376.98	0.057
	21a25a003	25.54	26	-10	0.25	66	-10	7.5	3379.64	2.335	1992.15	25.941	2387.13	24.598	2377.17	163.089	2736.21	10.07	2384.52	159.356
	21a25a005	25.54	26	-10	0.25	66	-10	10	1457.99	110.033	1018.8	169.302	1296.5	110.033	1536.11	169.302	1776.17	0.083	2082.44	41.028
	21a25a007 (up)	25.54	26	-10	0.25	66	-10	5	2063.7	3.656	714.044	1.793	2106.6	50.487	1320.17	57.744	3163.47	18.002	1820.52	88.878
	21a25a007 (down)								2549.13	0.606	953.056	0	2674.28	149.056	1731.53	166.498	2584.09	149.056	1794.6	166.498
	21a25a009	25.54	26	-10	0.25	66	-10	5	1892.32	4.726	1134.43	85.137	2212.76	12.502	1750.02	134.591	2049.91	12.502	1866.75	134.591
Ir21a>Ir25a	21a25a4h002 (up)	25.54	26	-10	0.15	66	-10	5	2497.88	0	1215.83	0.057	1801.16	0	1804.2	0.057	1542.37	0	1491.22	0.219
4h incubation in 20% sucrose	21a25a4h002 (down)								2487.88	24.522	1311.43	0.333	1021.54	0	1244.52	0.004	1580.87	1.159	1309.18	7.044
	21a25a4h004 (left)	25.54	26	-10	0.15	66	-10	5	2221.8	0.137	1247.41	51.93	1938.36	0.019	2728.73	30.139	842.491	0.019	1738.77	30.139
	21a25a4h004 (right)								645.661	0.004	620.552	0	1049.71	0	1394.68	0.337	1288.78	0	1805.33	0.133
	21a25a4h007 (left)	25.54	26	-10	0.25	66	-10	10	1937.79	5.015	671.18	0.007	1686.25	0	1086.37	0	1665.76	0.107	1597.2	3.1
	21a25a4h007 (right)								2870.01	0.089	1699	1.067	1945.99	0.252	1417.58	0.144	1143.05	3.794	656.313	10.572
	21a25a4h009	25.54	26	-10	0.15	66	-10	5	1175.4	0.03	2606.59	13.741	1510.13	4.665	2154.86	68.919	1563.75	0.013	3122.68	32.611
Ir21a>Ir93a	21a93a (up)	25.54	26	-10	0.5	66	-10	10	2925.29	79.65	594.37	0.017	1636.9	16.693	927.041	1.346	1366.48	2.209	705.743	0.059
	21a93a (down)								3640.89	0.654	736.257	0	3244.47	8.046	1181.29	1.561	3085.65	18.243	1214.61	8.844
	21a93a001 (up)	25.54	26	-10	0.5	66	-10	10	2914.27	741.094	2270.34	797.919	3609.26	1009.92	2628.4	1224.53	3089.78	786.633	2279.61	941.672
	21a93a001 (down)								3484.46	220.615	2853.02	601.017	3055.3	160.333	2902.65	253.13	2981.22	192.211	2309.74	196.574
	21a93a002 (up)	25.54	26	-10	0.5	66	-10	10	2389.28	440.013	2658.13	546.528	2628.93	246.502	2211.72	318.041	2853.65	319.9	2673.12	365.952
	21a93a002 (down)								2049.32	159.013	1597.82	183.089	2515.18	44.339	2102.05	95.239	3191.14	337.485	2584.66	514.511
	21a93a003	25.54	26	-10	0.5	66	-10	10	3121.16	2.161	1524.81	0	3505.59	18.25	1730	8.206	3618.44	18.25	2109.86	8.206
	21a93a005 (up)	25.54	26	-10	0.35	66	-10	7.5	1696.74	24.102	1501.62	109.87	1807.91	65.498	1825.55	190.115	1862.39	0.55	2232.22	19.919
	21a93a005 (down)								2287.58	11.119	2779.11	19.906	2458.94	120.256	3019.69	239.587	3043.49	120.256	3012.32	239.587
	21a93a007 (left)	25.54	26	-10	0.3	66	-10	8	1841.3	0.393	1100.2	1.411	2056.66	0.393	1804.18	1.411	2601.46	33.676	2702.71	8.661
	21a93a007 (right)								2723.33	33.676	2124.81	8.661	2379.04	128.626	1598.37	0.652	2252.55	0.281	1801.85	2.722
Ir21a>Ir93a	21a93a4h001 (left)	25.54	26	-10	0.4	66	-10	10	2852.5	5.22	2245.66	9.863	1734.88	141.272	1331.98	5.061	2362.97	19.765	2372.65	24.17
4h incubation in 20% sucrose	21a93a4h001 (right)								1124.91	105.341	865.052	60.046	2568.81	282.7	1597.98	75.389	2465.1	61.802	1507.43	113.848
	21a93a4h002 (up)	25.54	26	-10	0.5	66	-10	10	3037.95	57.1	1526.82	28.894	2306.87	42.92	1652.1	49.23	2379.28	27.439	2018.82	53.669
	21a93a4h002 (down)								1208.94	1.68	754.935	0	2920.9	32.57	1664.72	65.091	3503.49	64.069	1984.01	22.926
	21a93a4h004 (up)	25.54	26	-10	0.35	66	-10	10	3062.96	2.717	2722.51	12.676	1411.7	0.437	1330.6	15.406	1504.23	25.311	1179.21	17.48
	21a93a4h004 (down)								1881.7	35.954	1667.47	77.639	1010.88	0.333	1401.19	5.559	770.276	0.054	1523.29	0.478
	21a93a4h006 (up)	25.54	26	-10	0.4	66	-10	8	1907.69	31.43	1430.18	73.681	1785.9	3.333	1601.61	0.022	2312.05	3.333	2042.1	0.022
	21a93a4h006 (down)								2115.35	6.75	1482.92	6.804	2146.12	0	1512.34	0	1297.94	25.331	1022.04	55.687
	21a93a4h008 (up)	25.54	26	-10	0.35	66	-10	8	2347.61	1.559	1691.99	0.002	1964.44	1.885	1753.39	0.809	1901.49	5.669	1453.28	0.187
	21a93a4h008 (down)								1910.32	0	1291.09	0	2004.23	22.139	1149.16	6.261	2704.71	1.22	1768.62	1.798
Genotype
Ir68a>GFP: Ir68a-Gal4/UAS-GFP
Ir21a>Ir21a: Ir21a-Gal4;UAS-Ir21a
Ir21a>Ir25a: Ir21a-Gal4;UAS-Ir25a
Ir21a>Ir93a: Ir21a-Gal4;UAS-Ir93a
